# Supplementary material for: Protura are unique: first evidence of specialized feeding on ectomycorrhizal fungi in soil invertebrates
Source: BMC Ecol. 2019 Feb 22;19:10. doi: 10.1186/s12898-019-0227-y (PMC6387494; doi:10.1186/s12898-019-0227-y)
Supplement: Supplementary file 1 — Additional file 1. Experimental design. Location, habitat, sample number and details for analysed Protura of the three methods (labelling experiment, neutral lipids and natural stable isotopes). [file 12898_2019_227_MOESM1_ESM.xlsx]

## Sheet: Tabelle1
Table S1: Location, habitat, sample number and details for analysed Protura of the three methods (labelling experiment, neutral lipids and natural stable isotopes).
Experiment	Location	Habitat	Species	N samples	Details
Labelling experiment	Reyershausen, Göttingen	Beech tree	Acerentomon spp.	3	Labelling, 5 days
Labelling experiment	Reyershausen, Göttingen	Beech tree	Acerentomon spp.	2	Labelling, 20 days
Labelling experiment	Reyershausen, Göttingen	Ash tree	Acerentomon spp.	1	Labelling, 5 days
Labelling experiment	Reyershausen, Göttingen	Ash tree	Acerentomon spp.	1	Labelling, 20 days
Labelling experiment	Reyershausen, Göttingen	Beech tree	Acerentomon spp.	3	Control, 5 days
Labelling experiment	Reyershausen, Göttingen	Beech tree	Acerentomon spp.	3	Control, 20 days
Neutral lipids	Hainich-Dün, Revier Geney	Beech forest	Acerentomon spp.	4	HEW22
Natural stable isotope ratios	Schwäbische Alb, Winkel - Ost Gestütshof	Spruce forest	Eosentomon spp.	3	AEW10
Natural stable isotope ratios	Schwäbische Alb, Oberfeld - Ost / Härtle	Spruce forest	Eosentomon spp.	2	AEW13
Natural stable isotope ratios	Schwäbische Alb, Ochsenbühl	Beech forest	Acerentomon spp.	1	AEW21
Natural stable isotope ratios	Schwäbische Alb, Ochsenbühl	Beech forest	Eosentomon spp.	1	AEW21
Natural stable isotope ratios	Schwäbische Alb, Friedmannsberg - Sportplatz	Beech forest	Acerentomon spp.	1	AEW23
Natural stable isotope ratios	Schwäbische Alb, Eichberg - Mitte	Beech forest	Eosentomon spp.	1	AEW29
Natural stable isotope ratios	Schwäbische Alb, Friedmannsberg NW	Spruce forest	Eosentomon spp.	2	AEW33
Natural stable isotope ratios	Schwäbische Alb, Hörnle	Beech forest	Eosentomon spp.	1	AEW35
Natural stable isotope ratios	Schwäbische Alb, Plan - Hanfsamenbuche	Beech forest	Acerentulus sp.	1	AEW38
Natural stable isotope ratios	Schwäbische Alb, Plan - Hanfsamenbuche	Beech forest	Acerentomon spp.	2	AEW38
Natural stable isotope ratios	Schorfheide-Chorin, Revier Theerofen	Beech forest	Eosentomon spp.	1	SEW42
